# Supplementary material for: The Bacteriophage Pf-10—A Component of the Biopesticide “Multiphage” Used to Control Agricultural Crop Diseases Caused by Pseudomonas syringae
Source: Viruses. 2021 Dec 27;14(1):42. doi: 10.3390/v14010042 (PMC8779105; doi:10.3390/v14010042)
Supplement: Supplementary file 1 [file viruses-14-00042-s001.zip]

Archive with 1 entries (1 files):
- viruses-1424299-supplementary.pdf
